# Supplementary material for: Functionally Enigmatic Genes in Cancer: Using TCGA Data to Map the Limitations of Annotations
Source: Sci Rep. 2020 Mar 5;10:4106. doi: 10.1038/s41598-020-60456-x (PMC7057977; doi:10.1038/s41598-020-60456-x)
Supplement: Supplementary file 1 — Supplementary Table 1, 3, 4, 5. [file 41598_2020_60456_MOESM1_ESM.xlsx]

## Sheet: Sheet1
Supplementary Table 1
HomoloGene classification	Number of well-studied genes
Eukaryota: Organisms with membrane bound nuclues and organelles	555
Opisthokonta: Fungi/Metazoa Group	94
Bilateria: Animals with bilateral symmetry	177
Euteleostomi: Bony vertebrates	755
Amniota: Four limbed vertebrates that can lay eggs on land	74
Boreoeutheria: Placental Mammals	172
Homininae: Hominids including including gorillas, chimpanzees	7
Catarrhini: Higher primates	12
Euarchontoglires: Superorder of Mammals including rodents and primates	14
Tetrapoda: First four limbed Vertebrates and Descendents	166
Arthropoda: Insects	155
HomoloGene classification	Number of functionally enigmatic genes
Eukaryota: Organisms with membrane bound nuclues and organelles	753
Euteleostomi: Bony vertebrates	1688
Arthropoda: Insects	384
Bilateria: Animals with bilateral symmetry	367
Opisthokonta: Fungi/Metazoa Group	146
Boreoeutheria: Placental Mammals	425
H.sapiens: The human species	3
Homininae: Hominids including including gorillas, chimpanzees	47
Catarrhini: Higher primates	52
Euarchontoglires: Superorder of Mammals including rodents and primates	39
Amniota: Four limbed vertebrates that can lay eggs on land	117
Tetrapoda: First four limbed Vertebrates and Descendents	341
Supplementary Table 3
C6orf48 vs. GAS5
Type of cancer	Spearman correlation (adjusted for tumor purity)	p-value
BLCA (bladder)	0.54	1.12e-28
BRCA (breast)	0.63	4.84e-110
COAD (colon)	0.61	6.47e-42
HSNC (head ans neck)	0.6	3.44e-50
KIRC (Kidney and Renal)	0.46	1.09e-25
LGG (Lower grade glioma)	0.78	1.48e-97
LUAD (Lung Adenocarcinoma)	0.65	6.3e-60
LUSC (Lung Squamous Cell)	0.44	2.23e-24
PRAD (Prostate)	0.72	4.06e-67
STAD (Stomach)	0.49	1.18e-24
THCA (Thyroid)	0.49	1.18e-24
UCEC (Uterine)	0.58	9.61e-28
Supplementary Table 4
APOL6 vs. STAT1
Type of cancer	Spearman correlation (adjusted for tumor purity)	p-value
BLCA (bladder)	0.69	1.39e-52
BRCA (breast)	0.75	1.12e-179
COAD (colon)	0.67	8e-54
HSNC (head ans neck)	0.84	1.69e-131
KIRC (Kidney and Renal)	0.72	2.47e-74
LGG (Lower grade glioma)	0.62	8e-53
LUAD (Lung Adenocarcinoma)	0.65	1.33e-61
LUSC (Lung Squamous Cell)	0.76	3.62e-89
PRAD (Prostate)	0.75	5.35e-75
STAD (Stomach)	0.66	1.25e-49
THCA (Thyroid)	0.82	2.36e-117
UCEC (Uterine)	0.6	4.19e-30
Supplementary Table 5
C10orf75 (OLMALINC) correlation coefficients
Gene	ncRNA	Spearman correlation (adjusted for tumor purity)	p-value
SCD	C10ORF75	0.8	1.17e-105
KLHL32	C10ORF75	0.53	6.35e-36
PLEKHB1	C10ORF75	0.69	5.77e-68
GPRC5B	C10ORF75	0.58	2.66e-44
