# Supplementary material for: Functionally Enigmatic Genes in Cancer: Using TCGA Data to Map the Limitations of Annotations
Source: Sci Rep. 2020 Mar 5;10:4106. doi: 10.1038/s41598-020-60456-x (PMC7057977; doi:10.1038/s41598-020-60456-x)
Supplement: Supplementary file 2 — Supplementary Table 2. [file 41598_2020_60456_MOESM2_ESM.xlsx]

## Sheet: GBMLGG
GBMLGG Module Color	Total Genes	Functionally enigmatic (%)	Unmapped in STRING (%)	PPI Enrichment p-value	GO Biological Process Term Description	p-value	FDR
white	65	83.0769	0.01	0.0378	positive regulation of branching involved in ureteric bud morphogenesis	0.00130723	0.173002
					regulation of RNA splicing	0.00150209	0.173002
					myelination in peripheral nervous system	0.00158385	0.173002
darkred	90	82.2222	0.04	2.73853e-09	RNA processing	1.71389e-05	0.0147909
					mRNA processing	5.33575e-05	0.0230237
					positive regulation of cytoplasmic mRNA processing body assembly	0.000176553	0.0437625
saddlebrown	62	80.6452	0.07	0.122757	amino acid neurotransmitter reuptake	4.94661e-06	0.00232738
					glutamate reuptake	4.94661e-06	0.00232738
					L-glutamate(1-) import into cell	1.48186e-05	0.00348606
lightgreen	112	79.4643	0.01	8.33193e-09	cilium morphogenesis	1.17549e-09	2.22168e-06
					cilium assembly	3.26442e-09	3.08488e-06
					cilium organization	9.24405e-09	5.82375e-06
magenta	348	79.023	0.07	< 1.00E-16	RNA processing	2.01626e-11	5.27454e-08
					mRNA processing	2.13953e-09	2.79851e-06
					RNA splicing	1.4151e-08	1.23396e-05
salmon	261	78.5441	0.01	5.00864e-07	positive regulation of catalytic activity	3.11875e-06	0.00977106
					dephosphorylation	1.08699e-05	0.0119051
					protein dephosphorylation	1.13997e-05	0.0119051
tan	285	78.2456	0.02	< 1.00E-16	myelination	4.35164e-14	6.29596e-11
					ensheathment of neurons	6.39617e-14	6.29596e-11
					axon ensheathment	6.39617e-14	6.29596e-11
cyan	250	78	0.02	9.4964e-06	single-organism intracellular transport	1.36792e-09	3.38423e-06
					intracellular transport	3.31658e-09	4.10261e-06
					intracellular protein transport	2.19548e-08	1.81054e-05
black	461	77.4403	0.03	7.21e-06	neurogenesis	1.39913e-14	5.42162e-11
					generation of neurons	4.56075e-14	8.83645e-11
					regulation of nervous system development	9.46e-13	1.22192e-09
yellow	781	76.9526	0.02	< 1.00E-16	respiratory electron transport chain	2.50568e-38	1.07844e-34
					electron transport chain	6.09504e-38	1.31165e-34
					cellular respiration	1.3339e-35	1.9137e-32
red	496	75.6048	0.02	< 1.00E-16	RNA processing	2.41985e-14	9.16155e-11
					mRNA processing	3.41607e-13	6.46662e-10
					RNA splicing	1.08404e-11	1.36806e-08
turquoise	990	75.2525	0.01	< 1.00E-16	synaptic transmission	1.37751e-43	6.92059e-40
					generation of neurons	5.72373e-43	1.4378e-39
					neurogenesis	4.97523e-40	8.33186e-37
greenyellow	311	74.5981	0	< 1.00E-16	cell cycle	9.59047e-12	3.04401e-08
					cell cycle process	1.14258e-09	1.81328e-06
					mitotic cell cycle	2.39214e-08	2.36589e-05
blue	942	73.5669	0.02	< 1.00E-16	single-organism intracellular transport	4.04739e-20	1.9812e-16
					intracellular transport	5.53425e-19	1.35451e-15
					cellular catabolic process	1.71031e-15	2.79065e-12
royalblue	104	72.1154	0.01	0.0094416	cellular catabolic process	2.89759e-05	0.0514032
					cyclic nucleotide metabolic process	9.05047e-05	0.0670922
					purine ribonucleoside salvage	0.000173254	0.0670922
lightyellow	112	71.4286	0	9.65095e-15	RNA processing	8.84321e-13	1.32118e-09
					RNA splicing	4.94528e-11	2.6746e-08
					mRNA processing	5.37069e-11	2.6746e-08
skyblue	63	71.4286	0.03	0.0862364	positive regulation of chromatin binding	7.32139e-05	0.0924691
					response to oxidative stress	0.000259755	0.14397
					regulation of chromatin binding	0.000477296	0.14397
green	725	69.3793	0.01	< 1.00E-16	chromatin modification	3.71889e-33	1.72854e-29
					chromosome organization	7.49915e-31	1.7428e-27
					peptidyl-lysine modification	2.92699e-29	4.53488e-26
darkgrey	70	68.5714	0.01	0.0254952	negative regulation of nitrogen compound metabolic process	1.43112e-05	0.0205509
					negative regulation of nucleobase-containing compound metabolic process	3.12791e-05	0.0224584
					negative regulation of gene expression	7.05977e-05	0.0337928
darkorange	66	65.1515	0.01	6.4432e-05	positive regulation of cell projection organization	7.586e-05	0.0562423
					regulation of cell projection organization	0.000140401	0.0562423
					cell projection organization	0.000159732	0.0562423
darkgreen	75	64	0.01	0.00464961	anion transport	0.000100452	0.0570338
					oxoacid metabolic process	0.000117685	0.0570338
					organic acid metabolic process	0.000138706	0.0570338
brown	849	63.9576	0	< 1.00E-16	carbohydrate metabolic process	5.51621e-16	3.07032e-12
					extracellular matrix organization	9.22705e-14	1.65728e-10
					extracellular structure organization	1.02633e-13	1.65728e-10
orange	66	63.6364	0.02	5.29096e-05	positive regulation by host of viral process	1.02003e-06	0.00175038
					modulation by host of viral process	5.16001e-06	0.00442729
					aspartate family amino acid catabolic process	1.21754e-05	0.00663103
pink	379	62.533	0.03	< 1.00E-16	nuclear-transcribed mRNA catabolic process, nonsense-mediated decay	4.42634e-99	1.48902e-95
					SRP-dependent cotranslational protein targeting to membrane	1.20391e-98	2.02498e-95
					cotranslational protein targeting to membrane	2.34579e-97	1.97281e-94
violet	34	61.7647	0.02	0.245626	neural tube patterning	0.00128175	0.137697
					intracellular protein transmembrane transport	0.00135587	0.137697
					steroid hormone receptor complex assembly	0.00151537	0.137697
lightcyan	150	61.3333	0.03	2.59187e-09	movement of cell or subcellular component	5.05626e-07	0.00149008
					glutamine family amino acid metabolic process	1.55975e-06	0.00229829
					anatomical structure formation involved in morphogenesis	4.60994e-06	0.00346721
darkturquoise	74	55.4054	0.01	< 1.00E-16	defense response to virus	1.97067e-51	2.87126e-48
					response to virus	9.47959e-48	6.90588e-45
					type I interferon signaling pathway	1.21626e-44	4.43023e-42
midnightblue	226	50.4425	0.01	< 1.00E-16	mitotic cell cycle	2.38021e-52	6.37419e-49
					cell cycle	1.30208e-47	1.74348e-44
					cell cycle process	1.44581e-45	1.29062e-42
purple	341	49.5601	0.01	< 1.00E-16	defense response	2.19935e-35	8.84358e-32
					regulation of immune system process	3.8928e-34	7.82648e-31
					positive regulation of immune system process	8.03275e-33	1.07666e-29
grey60	141	48.9362	0	< 1.00E-16	extracellular matrix organization	4.39533e-37	6.17126e-34
					extracellular structure organization	4.92322e-37	6.17126e-34
					extracellular matrix disassembly	7.30982e-24	6.10857e-21
paleturquoise	46	43.4783	0.04	< 1.00E-16	vasculature development	1.45703e-22	2.29919e-19
					blood vessel development	2.38432e-21	1.88123e-18
					cardiovascular system development	9.76178e-20	3.85102e-17
steelblue	60	30	0.01	2.22e-16	response to organic cyclic compound	1.73566e-11	4.0007e-08
					response to organophosphorus	1.22733e-10	8.92267e-08
					response to lipid	1.50886e-10	8.92267e-08

## Sheet: COAD
COAD Module Color	Total Genes	Functionally enigmatic (%)	Unmapped in STRING (%)	PPI Enrichment p-value	GO Biological Process Term Description	p-value	FDR
pink	329	84.4985	0.1	< 1.00E-16	mRNA processing	7.47817e-08	0.000158201
					RNA processing	1.4182e-07	0.000158201
					RNA splicing	3.97193e-06	0.00295379
tan	144	82.6389	0.02	6.89e-09	DNA replication	0.000132804	0.128781
					establishment of protein localization	0.000141829	0.128781
					cell cycle process	0.000341934	0.171107
lightcyan	60	81.6667	0.08	7.83987e-06	RNA processing	2.06973e-05	0.0135652
					ncRNA processing	2.67823e-05	0.0135652
					RNA phosphodiester bond hydrolysis	0.000107173	0.0361887
greenyellow	171	80.7018	0.01	< 1.00E-16	cell cycle	3.64176e-06	0.00840883
					cell cycle process	8.77083e-06	0.00975179
					mitotic cell cycle process	1.50699e-05	0.00975179
red	544	77.0221	0.01	< 1.00E-16	respiratory electron transport chain	2.22995e-46	8.37345e-43
					electron transport chain	5.66718e-46	1.06401e-42
					cellular respiration	2.79008e-45	3.49225e-42
salmon	125	74.4	0.03	< 1.00E-16	translational initiation	2.71823e-07	0.000527337
					protein destabilization	2.6715e-05	0.0179615
					transcription elongation from RNA polymerase II promoter	3.94601e-05	0.0179615
green	602	74.0864	0.02	< 1.00E-16	single-organism intracellular transport	3.69698e-09	1.47855e-05
					intracellular transport	6.11982e-09	1.47855e-05
					vesicle-mediated transport	1.07706e-08	1.73479e-05
lightgreen	53	73.5849	0.01	9.76996e-15	mitotic cell cycle	6.21855e-07	0.000661653
					cell cycle	8.85069e-06	0.00470857
					mitotic cell cycle process	1.58202e-05	0.00561089
midnightblue	62	72.5806	0.03	0.00219226	mitotic cell cycle phase transition	0.000126203	0.0868434
					cell cycle phase transition	0.000135587	0.0868434
					positive regulation of defense response to virus by host	0.000272594	0.107934
turquoise	1865	72.3324	0.01	< 1.00E-16	oxoacid metabolic process	8.06524e-26	5.94812e-22
					cellular lipid metabolic process	5.13966e-25	1.57598e-21
					organic acid metabolic process	6.41076e-25	1.57598e-21
lightyellow	45	68.8889	0.02	9.44534e-08	cytochrome complex assembly	7.62105e-06	0.00829933
					pigment biosynthetic process	8.12449e-05	0.0442378
					pigment metabolic process	0.000195993	0.057654
purple	208	67.7885	0.01	< 1.00E-16	cellular response to stress	6.75e-07	0.00167
					chromosome organization	5.7799e-06	0.00714107
					RNA processing	1.27307e-05	0.0104859
blue	1470	67.415	0.01	< 1.00E-16	translational initiation	1.23264e-93	7.33665e-90
					translational elongation	6.50669e-90	1.93639e-86
					translational termination	9.48774e-88	1.88237e-84
yellow	702	64.8148	0	< 1.00E-16	neurogenesis	2.46045e-18	1.29739e-14
					cell development	6.43417e-18	1.69637e-14
					generation of neurons	5.72233e-17	1.0058e-13
brown	747	62.249	0	< 1.00E-16	extracellular matrix organization	3.46722e-53	1.24428e-49
					extracellular structure organization	4.5189e-53	1.24428e-49
					vasculature development	1.26816e-44	2.32793e-41
grey60	57	59.6491	0.03	< 1.00E-16	fructose metabolic process	9.98019e-11	9.70782e-08
					carboxylic acid metabolic process	1.81624e-10	9.70782e-08
					oxoacid metabolic process	1.28043e-09	4.41753e-07
black	431	57.5406	0.01	< 1.00E-16	positive regulation of immune system process	4.93731e-35	2.02825e-31
					immune response	8.41423e-31	1.72828e-27
					regulation of immune response	1.61605e-30	2.21291e-27
magenta	295	52.5424	0.01	< 1.00E-16	mitotic cell cycle	4.10397e-67	1.06949e-63
					cell cycle	2.20505e-66	2.87318e-63
					cell cycle process	9.43351e-64	8.19457e-61
cyan	97	50.5155	0.03	< 1.00E-16	defense response	2.63778e-42	5.30721e-39
					type I interferon signaling pathway	1.07906e-41	7.23691e-39
					cellular response to type I interferon	1.07906e-41	7.23691e-39
royalblue	34	44.1176	0.02	< 1.0E-16	intracellular receptor signaling pathway	9.43705e-06	0.0103018
					hormone-mediated signaling pathway	1.5445e-05	0.0103018
					androgen receptor signaling pathway	3.35942e-05	0.0111683

## Sheet: PRAD
PRAD Module Color	Total Genes	Functionally enigmatic (%)	Unmapped in STRING (%)	PPI Enrichment p-value	GO Biological Process Term Description	p-value	FDR
green	336	80.95	0.08	< 1.00E-16	mRNA processing	6.57e-06	0.01504
					mRNA splice site selection	1.23e-05	0.01504
					spliceosomal complex assembly	2.74e-05	0.02232
cyan	60	80	0.04	6.35e-06	translational initiation	0.0002	0.09943
					mRNA export from nucleus	0.00067	0.09943
					mRNA-containing ribonucleoprotein complex export from nucleus	0.00067	0.09943
magenta	137	77.37	0.06	< 1.00E-16	RNA splicing	6.06e-15	7.83e-12
					mRNA processing	1.38e-13	8.94e-11
					RNA processing	4.6e-12	1.98e-09
turquoise	3163	74.01	0.01	< 1.00E-16	intracellular transport	9.77e-90	7.68e-86
					single-organism intracellular transport	4.34e-88	1.71e-84
					establishment of protein localization	2.04e-84	5.35e-81
yellow	823	71.81	0.01	< 1.00E-16	single-organism intracellular transport	4.08e-11	1.99e-07
					intracellular transport	7.46e-11	1.99e-07
					neurogenesis	1.07e-08	1.91e-05
brown	974	70.12	0.01	< 1.00E-16	chromatin modification	7.41e-30	3.88e-26
					chromosome organization	2.38e-26	6.22e-23
					peptidyl-lysine modification	3.78e-26	6.6e-23
salmon	72	69.44	0.04	4.28e-10	positive regulation of cellular protein metabolic process	5.57e-05	0.02654
					inositol biosynthetic process	5.58e-05	0.02654
					Golgi reassembly	5.58e-05	0.02654
grey	1959	68.1	0.01	< 1.00E-16	establishment of protein localization	5.36e-17	3.91e-13
					macromolecule catabolic process	1.93e-16	6.24e-13
					protein catabolic process	2.56e-16	6.24e-13
blue	1451	67.26	0.01	< 1.00E-16	cell morphogenesis involved in differentiation	6.71e-20	3.33e-16
					extracellular matrix organization	1.22e-19	3.33e-16
					extracellular structure organization	1.45e-19	3.33e-16
lightcyan	40	65	0.04	5.25e-14	muscle structure development	5.07e-12	5.53e-09
					muscle filament sliding	5.29e-09	1.93e-06
					actin-myosin filament sliding	5.29e-09	1.93e-06
grey60	40	62.5	0.02	< 1.00E-16	defense response to virus	1.04e-35	6.87e-33
					response to virus	3.24e-34	1.07e-31
					type I interferon signaling pathway	4.05e-31	6.7e-29
red	285	62.11	0	1.75e-12	response to hormone	2.38e-09	8.12e-06
					response to oxygen-containing compound	7.57e-09	8.12e-06
					organonitrogen compound metabolic process	7.74e-09	8.12e-06
black	269	60.59	0.01	< 1.00E-16	tissue development	7.01e-16	1.96e-12
					epithelium development	1.07e-15	1.96e-12
					cell adhesion	3.64e-13	3.82e-10
midnightblue	57	50.88	0.03	< 1.00E-16	vasculature development	1.69e-23	3.23e-20
					blood vessel development	2.13e-22	2.04e-19
					angiogenesis	4.78e-21	3.04e-18
purple	127	50.39	0.01	< 1.00E-16	extracellular matrix organization	2.47e-32	3.49e-29
					extracellular structure organization	2.72e-32	3.49e-29
					collagen metabolic process	1.58e-19	1.35e-16
pink	234	43.59	0.02	< 1.00E-16	immune response	1.05e-47	3.33e-44
					defense response	2.07e-40	3.29e-37
					positive regulation of immune system process	1.84e-36	1.96e-33
greenyellow	103	40.78	0.02	< 1.00E-16	response to organic cyclic compound	5.04e-17	1.35e-13
					response to lipid	3.71e-16	3.24e-13
					negative regulation of gene expression	4.07e-16	3.24e-13
tan	90	34.44	0.01	< 1.00E-16	cell cycle	2.15e-24	3.46e-21
					mitotic cell cycle	1.54e-22	1.24e-19
					cell cycle process	4.54e-22	2.44e-19
